# Supplementary material for: Genetic Patterns Related with the Development and Progression of Sarcopenia and Sarcopenic Obesity: A Systematic Review
Source: Medicina (Kaunas). 2025 May 8;61(5):866. doi: 10.3390/medicina61050866 (PMC12113501; doi:10.3390/medicina61050866)
Supplement: Supplementary file 1 [file medicina-61-00866-s001.zip]

Archive with 2 entries (2 files):
- medicina-3599384- File S1.pdf
- medicina-3599384- File S2.pdf
